# Supplementary material for: Associations of Polymorphisms in WNT9B and PBX1 with Mayer-Rokitansky-Küster-Hauser Syndrome in Chinese Han
Source: PLoS One. 2015 Jun 15;10(6):e0130202. doi: 10.1371/journal.pone.0130202 (PMC4468103; doi:10.1371/journal.pone.0130202)
Supplement: S7 Table — (XLSX) [file pone.0130202.s007.xlsx]

## Sheet: Sheet1
GENE	Genotype	Sample Size				Recessive			type I		type II		Dominant			type I		type II
		MRKH	Type I	Type II	Control	typeI	type II	control	OR	P	OR	P	typeI	type II	control	OR	P	OR	P
	AA	66	54	12	84	54	12	84	0.910(0.594-1.394)	0.665	1.362(0.609-3.048)	0.451	136	24	183	1.721(0.962-3.080)	0.065	1.923(0.554-6.677)	0.432
PBX1	AG	94	82	12	99	101	15	143					19	3	44
	GG	22	19	3	44
	AA	104	90	14	139	90	14	139	0.887(0.585-1.343)	0.57	0.690(0.310-1.535)	0.361	143	25	213	0.839(0.382-1.846)	0.663	0.880(0.190-4.075)	0.698
rs3749319	AC	64	53	11	74	65	13	89					12	2	15
	CC	14	12	2	15
	CC	51	38	13	72	38	13	72	0.704(0.444-1.115)	0.134	2.012(0.900-4.500)	0.084	116	20	178	0.835(0.517-1.350)	0.462	0.803(0.321-2.006)	0.637
rs3762719	CT	85	78	7	106	117	14	156					39	7	50
	TT	46	39	7	50
	GG	0	0	0	0	0	0	0	NA	NA	NA	NA	0	1	3	NA	0.275	2.947(0.295-29.410)	0.357
c.170A>G	GA	1	0	1	3	153	26	224					153	25	221
	AA	178	153	25	221
	GG	0	0	0	0	0	0	0	NA	NA	NA	NA	3	0	4	1.105(0.244-5.008)	1	NA	1
rs2070074	GA	3	3	0	4	155	27	228					152	27	224
	AA	179	152	27	224
	CC	42	35	7	66	35	7	66	0.716(0.446-1.149)	0.165	0.859(0.347-2.128)	0.743	103	17	161	0.824(0.532-1.278)	0.388	0.707(0.308-1.625)	0.413
rs4968281	CT	78	68	10	95	120	20	162					52	10	67
	TT	62	52	10	67
	TT	1	1	0	0	1	0	0	NA	0.405	NA	NA	11	4	8	2.101(0.825-5.349)	0.112	4.783(1.337-17.112)	0.027
rs34072914	TG	14	10	4	8	154	27	228					144	23	220
	GG	167	144	23	220
	TT	0	0	0	0	0	0	0	NA	NA	NA	NA	1	0	0	NA	0.405	NA	NA
c.*158 C>T	TC	1	1	0	0	155	27	228					154	27	228
	CC	181	154	27	228
	TT	161	136	25	223	136	25	223	0.339(0.111-1.032)	0.047	0.561(0.063-4.991)	0.48	145	26	228	NA	NA	NA	NA
AMH	TC	10	9	1	5	9	1	5					0	0	0
	CC	0	0	0	0
